# Supplementary material for: CD8+ T cells in Hashimoto’s thyroiditis-associated papillary thyroid carcinoma
Source: Eur Thyroid J. 2026 Jun 9;15(3):ETJ250365. doi: 10.1530/ETJ-25-0365 (PMC13261502; doi:10.1530/ETJ-25-0365)
Supplement: Supplementary file 6 [file supplementary_table_3.xlsx]

## Sheet: deg_go_output
Category	ID	Term	adj_pval
BP	GO:0050853	B cell receptor signaling pathway	1.16E-90
BP	GO:0050851	antigen receptor-mediated signaling pathway	1.69E-84
BP	GO:0006910	phagocytosis, recognition	3.58E-82
BP	GO:0006958	complement activation, classical pathway	5.78E-80
BP	GO:0002455	humoral immune response mediated by circulating immunoglobulin	2.12E-79
BP	GO:0002429	immune response-activating cell surface receptor signaling pathway	3.68E-79
BP	GO:0002757	immune response-activating signal transduction	3.68E-79
BP	GO:0002377	immunoglobulin production	1.01E-78
BP	GO:0002768	immune response-regulating cell surface receptor signaling pathway	6.48E-77
BP	GO:0050871	positive regulation of B cell activation	2.55E-76
BP	GO:0006911	phagocytosis, engulfment	1.01E-75
BP	GO:0050864	regulation of B cell activation	2.64E-74
BP	GO:0099024	plasma membrane invagination	2.76E-73
BP	GO:0006956	complement activation	3.64E-73
BP	GO:0002253	activation of immune response	5.12E-73
BP	GO:0042113	B cell activation	6.03E-72
BP	GO:0010324	membrane invagination	1.32E-71
BP	GO:0019724	B cell mediated immunity	1.55E-69
BP	GO:0006959	humoral immune response	8.86E-69
BP	GO:0016064	immunoglobulin mediated immune response	1.48E-68
BP	GO:0051251	positive regulation of lymphocyte activation	4.29E-68
BP	GO:0002696	positive regulation of leukocyte activation	5.65E-67
BP	GO:0002440	production of molecular mediator of immune response	1.05E-66
BP	GO:0002764	immune response-regulating signaling pathway	1.62E-66
BP	GO:0050867	positive regulation of cell activation	1.27E-65
BP	GO:0002449	lymphocyte mediated immunity	1.51E-63
BP	GO:0008037	cell recognition	2.49E-62
BP	GO:0002460	adaptive immune response based on somatic recombination of immune receptors built from immunoglobulin superfamily domains	8.88E-62
BP	GO:0006909	phagocytosis	6.34E-59
BP	GO:0002443	leukocyte mediated immunity	9.67E-58
BP	GO:0042742	defense response to bacterium	1.10E-48
BP	GO:0030098	lymphocyte differentiation	1.18E-16
BP	GO:1903131	mononuclear cell differentiation	1.39E-15
BP	GO:0050863	regulation of T cell activation	1.86E-12
BP	GO:0030217	T cell differentiation	3.24E-12
BP	GO:0045058	T cell selection	7.82E-12
BP	GO:0043368	positive T cell selection	5.60E-11
BP	GO:0046631	alpha-beta T cell activation	4.78E-09
BP	GO:1903037	regulation of leukocyte cell-cell adhesion	1.07E-08
BP	GO:0046651	lymphocyte proliferation	1.09E-08
BP	GO:0032943	mononuclear cell proliferation	1.41E-08
BP	GO:0007159	leukocyte cell-cell adhesion	2.05E-08
BP	GO:0070661	leukocyte proliferation	9.81E-08
BP	GO:0045061	thymic T cell selection	1.50E-07
BP	GO:0042100	B cell proliferation	1.79E-07
BP	GO:0022407	regulation of cell-cell adhesion	2.51E-07
BP	GO:0031295	T cell costimulation	3.09E-07
BP	GO:0031294	lymphocyte costimulation	4.76E-07
BP	GO:0046632	alpha-beta T cell differentiation	6.53E-07
BP	GO:0050870	positive regulation of T cell activation	1.21E-06
BP	GO:0050854	regulation of antigen receptor-mediated signaling pathway	1.21E-06
BP	GO:0043383	negative T cell selection	1.34E-06
BP	GO:0050670	regulation of lymphocyte proliferation	1.91E-06
BP	GO:0032944	regulation of mononuclear cell proliferation	2.30E-06
BP	GO:0002683	negative regulation of immune system process	2.96E-06
BP	GO:0070098	chemokine-mediated signaling pathway	2.98E-06
BP	GO:0050852	T cell receptor signaling pathway	3.19E-06
BP	GO:0045059	positive thymic T cell selection	3.78E-06
BP	GO:0045580	regulation of T cell differentiation	4.26E-06
BP	GO:1903039	positive regulation of leukocyte cell-cell adhesion	4.59E-06
BP	GO:0033077	T cell differentiation in thymus	6.06E-06
BP	GO:0002285	lymphocyte activation involved in immune response	6.06E-06
BP	GO:1990868	response to chemokine	6.88E-06
BP	GO:1990869	cellular response to chemokine	6.88E-06
BP	GO:0045619	regulation of lymphocyte differentiation	7.34E-06
BP	GO:0070663	regulation of leukocyte proliferation	7.34E-06
BP	GO:0002366	leukocyte activation involved in immune response	9.67E-06
BP	GO:0002263	cell activation involved in immune response	1.19E-05
BP	GO:0010819	regulation of T cell chemotaxis	1.25E-05
BP	GO:0022409	positive regulation of cell-cell adhesion	1.29E-05
BP	GO:0002688	regulation of leukocyte chemotaxis	1.36E-05
BP	GO:0030593	neutrophil chemotaxis	1.63E-05
BP	GO:0010818	T cell chemotaxis	1.71E-05
BP	GO:0007204	positive regulation of cytosolic calcium ion concentration	1.71E-05
BP	GO:0060402	calcium ion transport into cytosol	1.71E-05
BP	GO:0071621	granulocyte chemotaxis	1.81E-05
BP	GO:1990266	neutrophil migration	1.81E-05
BP	GO:0045060	negative thymic T cell selection	2.51E-05
BP	GO:0097530	granulocyte migration	2.53E-05
BP	GO:0072676	lymphocyte migration	5.14E-05
BP	GO:0032103	positive regulation of response to external stimulus	5.52E-05
BP	GO:0002697	regulation of immune effector process	5.85E-05
BP	GO:0060401	cytosolic calcium ion transport	5.85E-05
BP	GO:0051209	release of sequestered calcium ion into cytosol	5.85E-05
BP	GO:0051283	negative regulation of sequestering of calcium ion	6.31E-05
BP	GO:0051480	regulation of cytosolic calcium ion concentration	6.42E-05
BP	GO:0031343	positive regulation of cell killing	6.87E-05
BP	GO:0051282	regulation of sequestering of calcium ion	7.24E-05
BP	GO:0072678	T cell migration	8.70E-05
BP	GO:0071622	regulation of granulocyte chemotaxis	9.29E-05
BP	GO:0051208	sequestering of calcium ion	9.78E-05
BP	GO:0097553	calcium ion transmembrane import into cytosol	0.000123028
BP	GO:1901623	regulation of lymphocyte chemotaxis	0.000150441
BP	GO:0001819	positive regulation of cytokine production	0.00016325
BP	GO:0030595	leukocyte chemotaxis	0.000169219
BP	GO:0010820	positive regulation of T cell chemotaxis	0.000179238
BP	GO:0001906	cell killing	0.000180378
BP	GO:0002690	positive regulation of leukocyte chemotaxis	0.000192413
BP	GO:0002360	T cell lineage commitment	0.000224326
BP	GO:0050671	positive regulation of lymphocyte proliferation	0.000242508
BP	GO:0030183	B cell differentiation	0.000258091
BP	GO:0032946	positive regulation of mononuclear cell proliferation	0.000274526
BP	GO:0002695	negative regulation of leukocyte activation	0.00027583
BP	GO:0002699	positive regulation of immune effector process	0.000288611
BP	GO:1902622	regulation of neutrophil migration	0.000350162
BP	GO:0035710	CD4-positive, alpha-beta T cell activation	0.000369042
BP	GO:1902105	regulation of leukocyte differentiation	0.000381498
BP	GO:2000406	positive regulation of T cell migration	0.000383961
BP	GO:0042129	regulation of T cell proliferation	0.000387652
BP	GO:0042102	positive regulation of T cell proliferation	0.000387652
BP	GO:0060326	cell chemotaxis	0.000407867
BP	GO:0097529	myeloid leukocyte migration	0.000415786
BP	GO:0030888	regulation of B cell proliferation	0.000415786
BP	GO:0048247	lymphocyte chemotaxis	0.000415786
BP	GO:0046634	regulation of alpha-beta T cell activation	0.000439244
BP	GO:0031349	positive regulation of defense response	0.000460746
BP	GO:0045785	positive regulation of cell adhesion	0.000464652
BP	GO:2000106	regulation of leukocyte apoptotic process	0.000475389
BP	GO:0043373	CD4-positive, alpha-beta T cell lineage commitment	0.000479612
BP	GO:0140131	positive regulation of lymphocyte chemotaxis	0.000479612
BP	GO:0071677	positive regulation of mononuclear cell migration	0.0004908
BP	GO:0050900	leukocyte migration	0.0004908
BP	GO:0090022	regulation of neutrophil chemotaxis	0.000491969
BP	GO:0001909	leukocyte mediated cytotoxicity	0.000520754
BP	GO:0071887	leukocyte apoptotic process	0.000560449
BP	GO:0006874	cellular calcium ion homeostasis	0.000597806
BP	GO:0070665	positive regulation of leukocyte proliferation	0.000597806
BP	GO:0033632	regulation of cell-cell adhesion mediated by integrin	0.000597806
BP	GO:0097048	dendritic cell apoptotic process	0.000597806
BP	GO:2000668	regulation of dendritic cell apoptotic process	0.000597806
BP	GO:0051250	negative regulation of lymphocyte activation	0.00070137
BP	GO:0002363	alpha-beta T cell lineage commitment	0.000713532
BP	GO:0043369	CD4-positive or CD8-positive, alpha-beta T cell lineage commitment	0.000713532
BP	GO:0050866	negative regulation of cell activation	0.000745386
BP	GO:0045066	regulatory T cell differentiation	0.00075319
BP	GO:0002705	positive regulation of leukocyte mediated immunity	0.000769884
BP	GO:0002685	regulation of leukocyte migration	0.000806371
BP	GO:0055074	calcium ion homeostasis	0.000813553
BP	GO:0046641	positive regulation of alpha-beta T cell proliferation	0.000853812
BP	GO:2000403	positive regulation of lymphocyte migration	0.000853812
BP	GO:0010524	positive regulation of calcium ion transport into cytosol	0.000885661
BP	GO:0002708	positive regulation of lymphocyte mediated immunity	0.000909077
BP	GO:0090023	positive regulation of neutrophil chemotaxis	0.00103986
BP	GO:0050920	regulation of chemotaxis	0.00108113
BP	GO:0072540	T-helper 17 cell lineage commitment	0.00112852
BP	GO:0071674	mononuclear cell migration	0.00118639
BP	GO:0019730	antimicrobial humoral response	0.00125345
BP	GO:0019221	cytokine-mediated signaling pathway	0.0013218
BP	GO:0001912	positive regulation of leukocyte mediated cytotoxicity	0.00133784
BP	GO:0031341	regulation of cell killing	0.00136413
BP	GO:0042098	T cell proliferation	0.00146024
BP	GO:0002407	dendritic cell chemotaxis	0.00146024
BP	GO:0050857	positive regulation of antigen receptor-mediated signaling pathway	0.00146024
BP	GO:0072503	cellular divalent inorganic cation homeostasis	0.00160931
BP	GO:0071624	positive regulation of granulocyte chemotaxis	0.00174301
BP	GO:0043367	CD4-positive, alpha-beta T cell differentiation	0.00184747
BP	GO:0050856	regulation of T cell receptor signaling pathway	0.00206603
BP	GO:2000404	regulation of T cell migration	0.00206603
BP	GO:0032615	interleukin-12 production	0.00209648
BP	GO:0032623	interleukin-2 production	0.00209648
BP	GO:0032655	regulation of interleukin-12 production	0.00209648
BP	GO:0032663	regulation of interleukin-2 production	0.00209648
BP	GO:0002312	B cell activation involved in immune response	0.0024733
BP	GO:0002295	T-helper cell lineage commitment	0.00311792
BP	GO:0033631	cell-cell adhesion mediated by integrin	0.00311792
BP	GO:0002507	tolerance induction	0.00322877
BP	GO:0002287	alpha-beta T cell activation involved in immune response	0.00328016
BP	GO:0002293	alpha-beta T cell differentiation involved in immune response	0.00328016
BP	GO:0045089	positive regulation of innate immune response	0.00339259
BP	GO:0050921	positive regulation of chemotaxis	0.00339259
BP	GO:0046635	positive regulation of alpha-beta T cell activation	0.00353178
BP	GO:0002687	positive regulation of leukocyte migration	0.00355249
BP	GO:1902624	positive regulation of neutrophil migration	0.00361805
BP	GO:0060263	regulation of respiratory burst	0.0037476
BP	GO:0002562	somatic diversification of immune receptors via germline recombination within a single locus	0.00375461
BP	GO:0016444	somatic cell DNA recombination	0.00375461
BP	GO:0030101	natural killer cell activation	0.00392063
BP	GO:1903038	negative regulation of leukocyte cell-cell adhesion	0.00403827
BP	GO:0036336	dendritic cell migration	0.00403827
BP	GO:0043552	positive regulation of phosphatidylinositol 3-kinase activity	0.00403827
BP	GO:0002706	regulation of lymphocyte mediated immunity	0.00478027
BP	GO:0002637	regulation of immunoglobulin production	0.0051127
BP	GO:0002703	regulation of leukocyte mediated immunity	0.0051127
BP	GO:0070227	lymphocyte apoptotic process	0.00550706
BP	GO:1903706	regulation of hemopoiesis	0.0059092
BP	GO:0002292	T cell differentiation involved in immune response	0.0059092
BP	GO:0050868	negative regulation of T cell activation	0.00593964
BP	GO:0007162	negative regulation of cell adhesion	0.00606587
BP	GO:0033630	positive regulation of cell adhesion mediated by integrin	0.00646598
BP	GO:0046640	regulation of alpha-beta T cell proliferation	0.00658943
BP	GO:0090218	positive regulation of lipid kinase activity	0.00658943
BP	GO:0043551	regulation of phosphatidylinositol 3-kinase activity	0.00714486
BP	GO:0070228	regulation of lymphocyte apoptotic process	0.00714486
BP	GO:0010522	regulation of calcium ion transport into cytosol	0.00715005
BP	GO:0002200	somatic diversification of immune receptors	0.00770328
BP	GO:0001865	NK T cell differentiation	0.00803369
BP	GO:0048304	positive regulation of isotype switching to IgG isotypes	0.00803369
BP	GO:2000510	positive regulation of dendritic cell chemotaxis	0.00803369
BP	GO:0051651	maintenance of location in cell	0.0082066
BP	GO:0046633	alpha-beta T cell proliferation	0.00900189
BP	GO:0051281	positive regulation of release of sequestered calcium ion into cytosol	0.00900189
BP	GO:0019731	antibacterial humoral response	0.00900189
BP	GO:0006816	calcium ion transport	0.00908356
BP	GO:0050672	negative regulation of lymphocyte proliferation	0.00985548
BP	GO:0002714	positive regulation of B cell mediated immunity	0.00985548
BP	GO:0002891	positive regulation of immunoglobulin mediated immune response	0.00985548
BP	GO:0032733	positive regulation of interleukin-10 production	0.00985548
BP	GO:0001779	natural killer cell differentiation	0.00994811
BP	GO:0050855	regulation of B cell receptor signaling pathway	0.00994811
BP	GO:0002604	regulation of dendritic cell antigen processing and presentation	0.0100307
BP	GO:0002725	negative regulation of T cell cytokine production	0.0100307
BP	GO:2000508	regulation of dendritic cell chemotaxis	0.0100307
BP	GO:0001910	regulation of leukocyte mediated cytotoxicity	0.0100307
BP	GO:0032945	negative regulation of mononuclear cell proliferation	0.0100307
BP	GO:0002712	regulation of B cell mediated immunity	0.0100307
BP	GO:0002889	regulation of immunoglobulin mediated immune response	0.0100307
BP	GO:0032735	positive regulation of interleukin-12 production	0.010516
BP	GO:0033627	cell adhesion mediated by integrin	0.0106323
BP	GO:0032613	interleukin-10 production	0.0106739
BP	GO:0032653	regulation of interleukin-10 production	0.0106739
BP	GO:2000401	regulation of lymphocyte migration	0.0106739
BP	GO:0032753	positive regulation of interleukin-4 production	0.0109923
BP	GO:0003094	glomerular filtration	0.0127505
BP	GO:0002286	T cell activation involved in immune response	0.0134684
BP	GO:0071675	regulation of mononuclear cell migration	0.0134684
BP	GO:0002920	regulation of humoral immune response	0.013877
BP	GO:0050729	positive regulation of inflammatory response	0.0140038
BP	GO:0070664	negative regulation of leukocyte proliferation	0.0140038
BP	GO:0002294	CD4-positive, alpha-beta T cell differentiation involved in immune response	0.0140038
BP	GO:0046637	regulation of alpha-beta T cell differentiation	0.0140038
BP	GO:0002710	negative regulation of T cell mediated immunity	0.0140038
BP	GO:0036037	CD8-positive, alpha-beta T cell activation	0.0140038
BP	GO:0045954	positive regulation of natural killer cell mediated cytotoxicity	0.0140038
BP	GO:0097205	renal filtration	0.0140038
BP	GO:2000108	positive regulation of leukocyte apoptotic process	0.0140038
BP	GO:0071346	cellular response to interferon-gamma	0.0143352
BP	GO:0051928	positive regulation of calcium ion transport	0.0150688
BP	GO:0001768	establishment of T cell polarity	0.0152372
BP	GO:0070234	positive regulation of T cell apoptotic process	0.0152372
BP	GO:0032703	negative regulation of interleukin-2 production	0.0157069
BP	GO:0072539	T-helper 17 cell differentiation	0.0157069
BP	GO:0043550	regulation of lipid kinase activity	0.0157156
BP	GO:0097028	dendritic cell differentiation	0.0157355
BP	GO:0002833	positive regulation of response to biotic stimulus	0.0167256
BP	GO:0002548	monocyte chemotaxis	0.0167256
BP	GO:0033628	regulation of cell adhesion mediated by integrin	0.0170985
BP	GO:0002825	regulation of T-helper 1 type immune response	0.0175274
BP	GO:1904427	positive regulation of calcium ion transmembrane transport	0.0177798
BP	GO:0070588	calcium ion transmembrane transport	0.0178862
BP	GO:0001767	establishment of lymphocyte polarity	0.0180762
BP	GO:0001771	immunological synapse formation	0.0180762
BP	GO:0043374	CD8-positive, alpha-beta T cell differentiation	0.0180762
BP	GO:0048302	regulation of isotype switching to IgG isotypes	0.0180762
BP	GO:0042267	natural killer cell mediated cytotoxicity	0.0186561
BP	GO:2000107	negative regulation of leukocyte apoptotic process	0.0197907
BP	GO:0002381	immunoglobulin production involved in immunoglobulin-mediated immune response	0.0197907
BP	GO:0032732	positive regulation of interleukin-1 production	0.0197907
BP	GO:0002639	positive regulation of immunoglobulin production	0.0214045
BP	GO:0002468	dendritic cell antigen processing and presentation	0.0216119
BP	GO:0002517	T cell tolerance induction	0.0216119
BP	GO:0048291	isotype switching to IgG isotypes	0.0216119
BP	GO:0002228	natural killer cell mediated immunity	0.0222851
BP	GO:0002204	somatic recombination of immunoglobulin genes involved in immune response	0.0227211
BP	GO:0002208	somatic diversification of immunoglobulins involved in immune response	0.0227211
BP	GO:0045190	isotype switching	0.0227211
BP	GO:0002717	positive regulation of natural killer cell mediated immunity	0.0236182
BP	GO:0050862	positive regulation of T cell receptor signaling pathway	0.0256567
BP	GO:0032633	interleukin-4 production	0.02601
BP	GO:0032673	regulation of interleukin-4 production	0.02601
BP	GO:0045589	regulation of regulatory T cell differentiation	0.02601
BP	GO:0050858	negative regulation of antigen receptor-mediated signaling pathway	0.02601
BP	GO:0002823	negative regulation of adaptive immune response based on somatic recombination of immune receptors built from immunoglobulin superfamily domains	0.0260643
BP	GO:0006968	cellular defense response	0.0260643
BP	GO:0032496	response to lipopolysaccharide	0.0277636
BP	GO:0002707	negative regulation of lymphocyte mediated immunity	0.0280493
BP	GO:0032743	positive regulation of interleukin-2 production	0.0284353
BP	GO:0050850	positive regulation of calcium-mediated signaling	0.0284353
BP	GO:0001895	retina homeostasis	0.0289797
BP	GO:0051279	regulation of release of sequestered calcium ion into cytosol	0.0289797
BP	GO:0045621	positive regulation of lymphocyte differentiation	0.0291064
BP	GO:0002544	chronic inflammatory response	0.0291064
BP	GO:0070230	positive regulation of lymphocyte apoptotic process	0.0291064
BP	GO:0031529	ruffle organization	0.0294947
BP	GO:0002274	myeloid leukocyte activation	0.0297188
BP	GO:0022408	negative regulation of cell-cell adhesion	0.0297188
BP	GO:0019722	calcium-mediated signaling	0.03293
BP	GO:0002827	positive regulation of T-helper 1 type immune response	0.0336305
BP	GO:0002923	regulation of humoral immune response mediated by circulating immunoglobulin	0.0336305
BP	GO:0030889	negative regulation of B cell proliferation	0.0336305
BP	GO:0034341	response to interferon-gamma	0.0339166
BP	GO:0002820	negative regulation of adaptive immune response	0.035984
BP	GO:0045730	respiratory burst	0.0368243
BP	GO:0016447	somatic recombination of immunoglobulin gene segments	0.0384231
BP	GO:0032695	negative regulation of interleukin-12 production	0.0386063
BP	GO:0035743	CD4-positive, alpha-beta T cell cytokine production	0.0386063
BP	GO:0002701	negative regulation of production of molecular mediator of immune response	0.0400329
BP	GO:0032731	positive regulation of interleukin-1 beta production	0.0436225
BP	GO:0002237	response to molecule of bacterial origin	0.0436884
BP	GO:0002577	regulation of antigen processing and presentation	0.0439256
BP	GO:0002643	regulation of tolerance induction	0.0439256
BP	GO:0046629	gamma-delta T cell activation	0.0439256
BP	GO:0072538	T-helper 17 type immune response	0.0472322
CC	GO:0019814	immunoglobulin complex	1.71E-211
CC	GO:0042571	immunoglobulin complex, circulating	2.01E-99
CC	GO:0009897	external side of plasma membrane	2.51E-80
CC	GO:0072562	blood microparticle	9.81E-22
CC	GO:0042101	T cell receptor complex	4.30E-10
CC	GO:0042105	alpha-beta T cell receptor complex	5.88E-09
CC	GO:0098802	plasma membrane signaling receptor complex	2.93E-07
CC	GO:0001772	immunological synapse	0.0292153
MF	GO:0003823	antigen binding	9.76E-132
MF	GO:0034987	immunoglobulin receptor binding	9.78E-98
MF	GO:0008009	chemokine activity	8.23E-06
MF	GO:0042379	chemokine receptor binding	0.000164468
MF	GO:0048020	CCR chemokine receptor binding	0.00680161
MF	GO:0045236	CXCR chemokine receptor binding	0.00943628
MF	GO:0005125	cytokine activity	0.0194931
MF	GO:0005126	cytokine receptor binding	0.0194931
MF	GO:0004252	serine-type endopeptidase activity	0.0194931
MF	GO:0015026	coreceptor activity	0.0308857
MF	GO:0008236	serine-type peptidase activity	0.0327313
MF	GO:0017171	serine hydrolase activity	0.0350884
