# Supplementary material for: CD8+ T cells in Hashimoto’s thyroiditis-associated papillary thyroid carcinoma
Source: Eur Thyroid J. 2026 Jun 9;15(3):ETJ250365. doi: 10.1530/ETJ-25-0365 (PMC13261502; doi:10.1530/ETJ-25-0365)
Supplement: Supplementary file 7 [file supplementary_table_4.xlsx]

## Sheet: deg_kegg_output
ID	Description	GeneRatio	p.adjust
hsa05340	Primary immunodeficiency	14/101	8.49155283690837e-16
hsa04660	T cell receptor signaling pathway	14/101	1.7957010433697e-09
hsa04640	Hematopoietic cell lineage	13/101	8.91664344736449e-09
hsa04060	Cytokine-cytokine receptor interaction	20/101	1.30782132017792e-08
hsa04061	Viral protein interaction with cytokine and cytokine receptor	12/101	8.10057353795901e-08
hsa04514	Cell adhesion molecules	13/101	7.24776218191515e-07
hsa04062	Chemokine signaling pathway	13/101	1.22486855633595e-05
hsa04659	Th17 cell differentiation	10/101	1.35478038961325e-05
hsa04672	Intestinal immune network for IgA production	7/101	3.18633846568993e-05
hsa05235	PD-L1 expression and PD-1 checkpoint pathway in cancer	8/101	0.000182515
hsa04658	Th1 and Th2 cell differentiation	8/101	0.000212097
hsa04650	Natural killer cell mediated cytotoxicity	8/101	0.00242961
hsa05142	Chagas disease	7/101	0.00277496
hsa05169	Epstein-Barr virus infection	9/101	0.00863202
hsa05330	Allograft rejection	4/101	0.0110975
hsa05162	Measles	7/101	0.0143508
hsa04064	NF-kappa B signaling pathway	6/101	0.0146801
hsa05320	Autoimmune thyroid disease	4/101	0.0318379
hsa05323	Rheumatoid arthritis	5/101	0.0429314
