# Supplementary material for: CD8+ T cells in Hashimoto’s thyroiditis-associated papillary thyroid carcinoma
Source: Eur Thyroid J. 2026 Jun 9;15(3):ETJ250365. doi: 10.1530/ETJ-25-0365 (PMC13261502; doi:10.1530/ETJ-25-0365)
Supplement: Supplementary file 8 [file supplementary_table_5.xlsx]

## Sheet: gsea_go_output
ONTOLOGY	ID	Description	setSize	enrichmentScore	p.adjust
CC	GO:0019814	immunoglobulin complex	134	0.777496	1.71318749106693e-38
MF	GO:0003823	antigen binding	98	0.750865	1.95223144710616e-28
BP	GO:0002250	adaptive immune response	183	0.655046	9.65513343658794e-24
CC	GO:0032991	protein-containing complex	194	0.635649	1.11164805871947e-22
CC	GO:0005615	extracellular space	181	0.637733	2.43484479104616e-22
CC	GO:0005576	extracellular region	202	0.60581	1.75365690544017e-19
CC	GO:0042571	immunoglobulin complex, circulating	64	0.722495	8.71493770852593e-19
MF	GO:0034987	immunoglobulin receptor binding	63	0.719039	7.56829873389529e-18
BP	GO:0042742	defense response to bacterium	69	0.70078	2.04314547199945e-17
BP	GO:0006910	phagocytosis, recognition	63	0.710001	3.46889709261441e-17
BP	GO:0006911	phagocytosis, engulfment	64	0.702257	3.46889709261441e-17
BP	GO:0010324	membrane invagination	64	0.702257	3.46889709261441e-17
BP	GO:0099024	plasma membrane invagination	64	0.702257	3.46889709261441e-17
CC	GO:0005622	intracellular anatomical structure	119	-0.420458	7.09371612080705e-17
BP	GO:0006956	complement activation	63	0.705747	7.09371612080705e-17
BP	GO:0006958	complement activation, classical pathway	63	0.705747	7.09371612080705e-17
BP	GO:0002455	humoral immune response mediated by circulating immunoglobulin	65	0.691612	3.82137666551424e-16
BP	GO:0050871	positive regulation of B cell activation	68	0.677343	2.32405166019042e-15
BP	GO:0008037	cell recognition	68	0.677101	2.32405166019042e-15
CC	GO:0043229	intracellular organelle	103	-0.432947	2.66791708212775e-15
BP	GO:0061024	membrane organization	70	0.67009	3.149346266238e-15
BP	GO:0016064	immunoglobulin mediated immune response	71	0.661266	4.56986064744502e-15
BP	GO:0006955	immune response	227	0.557424	4.69090409205362e-15
CC	GO:0043231	intracellular membrane-bounded organelle	97	-0.416955	7.32907472240365e-15
BP	GO:0006897	endocytosis	70	0.662781	1.05128088672882e-14
BP	GO:0019724	B cell mediated immunity	72	0.656211	1.57878919156455e-14
BP	GO:0050864	regulation of B cell activation	73	0.656065	2.0206385005582e-14
BP	GO:0050853	B cell receptor signaling pathway	73	0.653874	2.91489816996595e-14
BP	GO:0006909	phagocytosis	73	0.651805	4.20462837168709e-14
BP	GO:0006959	humoral immune response	81	0.63155	7.10775398105105e-14
CC	GO:0005737	cytoplasm	98	-0.397811	1.55215758721732e-13
BP	GO:0002376	immune system process	246	0.53703	3.71142686380168e-13
BP	GO:0009617	response to bacterium	83	0.614059	1.14136344913988e-12
BP	GO:0002460	adaptive immune response based on somatic recombination of immune receptors built from immunoglobulin superfamily domains	80	0.617111	3.04279915381804e-12
BP	GO:0002449	lymphocyte mediated immunity	81	0.605236	5.27729320009238e-12
BP	GO:0002377	immunoglobulin production	78	0.599736	2.75090930951632e-11
BP	GO:0048519	negative regulation of biological process	83	-0.38045	2.97369659738536e-11
BP	GO:0016192	vesicle-mediated transport	83	0.592855	3.30051074173537e-11
BP	GO:0050851	antigen receptor-mediated signaling pathway	85	0.591386	3.89278158088797e-11
BP	GO:0002440	production of molecular mediator of immune response	79	0.595807	4.07152627267419e-11
BP	GO:0042113	B cell activation	85	0.590482	4.07152627267419e-11
BP	GO:0002443	leukocyte mediated immunity	83	0.590575	4.51291935663946e-11
CC	GO:0072562	blood microparticle	30	0.738231	4.83711544245657e-11
BP	GO:0051251	positive regulation of lymphocyte activation	85	0.585034	8.22712272166342e-11
BP	GO:0044238	primary metabolic process	87	-0.36712	1.40882122437345e-10
BP	GO:0002768	immune response-regulating cell surface receptor signaling pathway	88	0.574076	1.5482541212581e-10
BP	GO:0002429	immune response-activating cell surface receptor signaling pathway	87	0.579216	1.56325942976742e-10
BP	GO:0002757	immune response-activating signal transduction	87	0.579216	1.56325942976742e-10
CC	GO:0005886	plasma membrane	256	0.506507	2.17016064010068e-10
BP	GO:0002253	activation of immune response	90	0.562774	2.21966818933468e-10
BP	GO:0006807	nitrogen compound metabolic process	82	-0.380174	2.24005279257661e-10
BP	GO:0002696	positive regulation of leukocyte activation	88	0.5697	2.55638012590911e-10
BP	GO:0050867	positive regulation of cell activation	88	0.5697	2.55638012590911e-10
CC	GO:0071944	cell periphery	261	0.499363	3.44536546015326e-10
BP	GO:0060255	regulation of macromolecule metabolic process	75	-0.388581	4.40086961204872e-10
BP	GO:0002764	immune response-regulating signaling pathway	92	0.555497	5.24659084940244e-10
BP	GO:0048523	negative regulation of cellular process	80	-0.374108	7.94991976303595e-10
CC	GO:0031224	intrinsic component of membrane	106	-0.323547	9.38021289386384e-10
BP	GO:0048856	anatomical structure development	90	-0.34005	1.07686874080564e-09
BP	GO:0045087	innate immune response	91	0.55216	3.01860189211662e-09
CC	GO:0016021	integral component of membrane	104	-0.318618	3.83835651538388e-09
BP	GO:0098542	defense response to other organism	98	0.536971	4.97930697600732e-09
CC	GO:0009897	external side of plasma membrane	100	0.525893	6.09500771681488e-09
BP	GO:0032502	developmental process	92	-0.321906	6.74084348614478e-09
CC	GO:0005634	nucleus	57	-0.410914	7.62357316737865e-09
BP	GO:0044237	cellular metabolic process	80	-0.350416	8.27485812300268e-09
BP	GO:0007275	multicellular organism development	83	-0.322464	1.06664058554784e-08
BP	GO:0002252	immune effector process	95	0.534097	1.22422961236621e-08
BP	GO:0048731	system development	80	-0.340114	2.23841497256711e-08
CC	GO:0016020	membrane	273	0.481031	2.36016648986391e-08
BP	GO:0010468	regulation of gene expression	62	-0.380497	2.52602865228431e-08
MF	GO:0005102	signaling receptor binding	101	0.517717	3.53757835243814e-08
BP	GO:0042110	T cell activation	48	-0.419903	4.95068588888705e-08
BP	GO:0031323	regulation of cellular metabolic process	59	-0.365337	5.4749011968333e-08
BP	GO:0051249	regulation of lymphocyte activation	101	0.513328	5.62439777617756e-08
BP	GO:0051239	regulation of multicellular organismal process	56	-0.400019	5.81596640362859e-08
BP	GO:0050896	response to stimulus	290	0.477655	8.77374241074932e-08
BP	GO:0051171	regulation of nitrogen compound metabolic process	55	-0.391289	1.60299711806951e-07
BP	GO:0002694	regulation of leukocyte activation	104	0.499327	1.60299711806951e-07
BP	GO:0050865	regulation of cell activation	104	0.499327	1.60299711806951e-07
BP	GO:0034641	cellular nitrogen compound metabolic process	48	-0.401182	1.80236134354422e-07
CC	GO:0098552	side of membrane	105	0.502175	2.15869242112217e-07
CC	GO:0009986	cell surface	111	0.493521	2.92989979825832e-07
BP	GO:0048513	animal organ development	66	-0.337237	3.01985180027693e-07
BP	GO:0050778	positive regulation of immune response	102	0.503688	3.67851436165846e-07
BP	GO:0080090	regulation of primary metabolic process	58	-0.363022	5.10680497937304e-07
BP	GO:0019222	regulation of metabolic process	81	-0.297119	8.06756088306391e-07
BP	GO:0090304	nucleic acid metabolic process	40	-0.423001	8.79039420337946e-07
BP	GO:0030154	cell differentiation	70	-0.31981	8.79039420337946e-07
BP	GO:0048869	cellular developmental process	70	-0.31981	8.79039420337946e-07
BP	GO:0006725	cellular aromatic compound metabolic process	44	-0.390469	1.00100096225414e-06
BP	GO:0046483	heterocycle metabolic process	44	-0.390469	1.00100096225414e-06
MF	GO:0003824	catalytic activity	47	-0.379564	1.00100096225414e-06
BP	GO:0050776	regulation of immune response	110	0.477981	1.55745031594397e-06
BP	GO:0009607	response to biotic stimulus	111	0.478645	1.62008412751511e-06
BP	GO:0043207	response to external biotic stimulus	111	0.478645	1.62008412751511e-06
BP	GO:0051707	response to other organism	111	0.478645	1.62008412751511e-06
BP	GO:0009058	biosynthetic process	48	-0.369019	1.70637129438318e-06
BP	GO:1901576	organic substance biosynthetic process	48	-0.369019	1.70637129438318e-06
BP	GO:0019219	regulation of nucleobase-containing compound metabolic process	39	-0.420597	1.76279719940642e-06
BP	GO:0007155	cell adhesion	48	-0.366809	2.07284893640444e-06
BP	GO:0044249	cellular biosynthetic process	47	-0.366012	2.08850976135979e-06
BP	GO:1901360	organic cyclic compound metabolic process	45	-0.393221	2.33354724574268e-06
BP	GO:0035556	intracellular signal transduction	39	-0.413302	2.87410224703892e-06
BP	GO:0010646	regulation of cell communication	53	-0.344366	3.66737092403101e-06
BP	GO:0023051	regulation of signaling	53	-0.344366	3.66737092403101e-06
BP	GO:0032501	multicellular organismal process	111	-0.238885	3.74418827388183e-06
BP	GO:0010604	positive regulation of macromolecule metabolic process	52	-0.340033	4.53660393922118e-06
CC	GO:0031410	cytoplasmic vesicle	28	-0.485547	5.47602199404297e-06
CC	GO:0097708	intracellular vesicle	28	-0.485547	5.47602199404297e-06
BP	GO:0006139	nucleobase-containing compound metabolic process	43	-0.387425	5.71748556911341e-06
BP	GO:0051252	regulation of RNA metabolic process	35	-0.412036	5.84615450940816e-06
CC	GO:0098796	membrane protein complex	32	-0.446314	6.14013040699766e-06
BP	GO:1901564	organonitrogen compound metabolic process	58	-0.326869	6.14013040699766e-06
BP	GO:0016070	RNA metabolic process	36	-0.41513	6.41027901845803e-06
BP	GO:0019538	protein metabolic process	51	-0.34242	6.59083356381329e-06
BP	GO:0002684	positive regulation of immune system process	117	0.463591	6.59083356381329e-06
BP	GO:0010647	positive regulation of cell communication	35	-0.409412	6.76895130431543e-06
BP	GO:0023056	positive regulation of signaling	35	-0.409412	6.76895130431543e-06
BP	GO:0009059	macromolecule biosynthetic process	40	-0.384695	7.11392075014468e-06
BP	GO:0031326	regulation of cellular biosynthetic process	40	-0.383192	7.7324064913158e-06
BP	GO:0044419	biological process involved in interspecies interaction between organisms	113	0.469313	8.13828414456237e-06
BP	GO:0009889	regulation of biosynthetic process	41	-0.387356	9.05528573179305e-06
BP	GO:0006952	defense response	118	0.455532	1.11682876302779e-05
BP	GO:0006996	organelle organization	25	-0.498851	1.14632029665053e-05
BP	GO:0009967	positive regulation of signal transduction	33	-0.419448	1.30434019698491e-05
BP	GO:0016043	cellular component organization	118	0.452326	1.62714197526273e-05
BP	GO:0071840	cellular component organization or biogenesis	118	0.452326	1.62714197526273e-05
BP	GO:0010556	regulation of macromolecule biosynthetic process	39	-0.381492	1.68833147444267e-05
BP	GO:0032879	regulation of localization	48	-0.333152	1.90303771530309e-05
CC	GO:0031226	intrinsic component of plasma membrane	57	-0.307845	2.03431740788459e-05
BP	GO:0009966	regulation of signal transduction	48	-0.331771	2.12409054180803e-05
BP	GO:0006351	transcription, DNA-templated	34	-0.409524	2.26283212286451e-05
BP	GO:0006355	regulation of transcription, DNA-templated	34	-0.409524	2.26283212286451e-05
BP	GO:0032774	RNA biosynthetic process	34	-0.409524	2.26283212286451e-05
BP	GO:0097659	nucleic acid-templated transcription	34	-0.409524	2.26283212286451e-05
BP	GO:1903506	regulation of nucleic acid-templated transcription	34	-0.409524	2.26283212286451e-05
BP	GO:2001141	regulation of RNA biosynthetic process	34	-0.409524	2.26283212286451e-05
BP	GO:0044271	cellular nitrogen compound biosynthetic process	39	-0.375492	2.26283212286451e-05
CC	GO:0030054	cell junction	25	-0.474041	2.30645255449961e-05
BP	GO:0051240	positive regulation of multicellular organismal process	34	-0.408451	2.32933026293516e-05
BP	GO:0006508	proteolysis	24	-0.488532	2.60245105230704e-05
MF	GO:0016787	hydrolase activity	35	-0.374387	3.18268587624775e-05
BP	GO:0002520	immune system development	47	-0.325839	3.24499544405539e-05
MF	GO:0140096	catalytic activity, acting on a protein	24	-0.47556	4.58788973212198e-05
BP	GO:0010941	regulation of cell death	32	-0.406542	4.64582337383156e-05
BP	GO:0008219	cell death	40	-0.350943	4.64582337383156e-05
BP	GO:0042127	regulation of cell population proliferation	40	-0.350255	4.68313340899866e-05
MF	GO:0043167	ion binding	49	-0.320595	4.80697024113065e-05
BP	GO:1901362	organic cyclic compound biosynthetic process	38	-0.372178	4.87337774295754e-05
BP	GO:0018130	heterocycle biosynthetic process	37	-0.368802	5.05437938166118e-05
BP	GO:0019438	aromatic compound biosynthetic process	37	-0.368802	5.05437938166118e-05
BP	GO:0034654	nucleobase-containing compound biosynthetic process	37	-0.368802	5.05437938166118e-05
BP	GO:0050863	regulation of T cell activation	32	-0.404206	5.29801198890489e-05
CC	GO:0005887	integral component of plasma membrane	56	-0.304949	5.42774281284944e-05
BP	GO:0009892	negative regulation of metabolic process	36	-0.372338	5.50811065951489e-05
BP	GO:0042221	response to chemical	61	-0.289748	6.19916983512308e-05
BP	GO:0044260	cellular macromolecule metabolic process	46	-0.328524	6.27836073074997e-05
BP	GO:0030097	hemopoiesis	44	-0.317411	6.73964233429344e-05
BP	GO:0048534	hematopoietic or lymphoid organ development	44	-0.317411	6.73964233429344e-05
CC	GO:0098797	plasma membrane protein complex	29	-0.434848	7.17613661988576e-05
MF	GO:0046872	metal ion binding	33	-0.382608	7.26293037764508e-05
BP	GO:0006928	movement of cell or subcellular component	35	-0.357741	8.34708891161203e-05
BP	GO:0048584	positive regulation of response to stimulus	124	0.424037	9.01491310601974e-05
BP	GO:0098609	cell-cell adhesion	39	-0.345937	9.36969749838239e-05
BP	GO:1902531	regulation of intracellular signal transduction	31	-0.405594	0.000103783
CC	GO:0070161	anchoring junction	14	-0.600873	0.000118432
BP	GO:0010605	negative regulation of macromolecule metabolic process	34	-0.36436	0.000127733
BP	GO:0006950	response to stress	127	0.421307	0.000127733
CC	GO:0031090	organelle membrane	23	-0.471396	0.000128237
CC	GO:0043228	non-membrane-bounded organelle	31	-0.401349	0.000132896
CC	GO:0043232	intracellular non-membrane-bounded organelle	31	-0.401349	0.000132896
CC	GO:0042995	cell projection	24	-0.449541	0.000133471
BP	GO:0001816	cytokine production	30	-0.404651	0.000133471
BP	GO:0001817	regulation of cytokine production	30	-0.404651	0.000133471
BP	GO:0051173	positive regulation of nitrogen compound metabolic process	36	-0.353612	0.000137375
BP	GO:0046649	lymphocyte activation	126	0.417082	0.000139731
BP	GO:0042981	regulation of apoptotic process	28	-0.402778	0.000141537
BP	GO:0007159	leukocyte cell-cell adhesion	28	-0.400463	0.000156075
BP	GO:0030217	T cell differentiation	28	-0.400463	0.000156075
CC	GO:0042101	T cell receptor complex	19	-0.521542	0.00016052
BP	GO:0009605	response to external stimulus	127	0.41785	0.000167178
BP	GO:1903037	regulation of leukocyte cell-cell adhesion	27	-0.399538	0.000168449
BP	GO:0012501	programmed cell death	38	-0.346274	0.000187065
BP	GO:0065009	regulation of molecular function	43	-0.320875	0.000188205
BP	GO:0030155	regulation of cell adhesion	35	-0.336878	0.000195328
BP	GO:0050793	regulation of developmental process	37	-0.344039	0.000201456
CC	GO:0030141	secretory granule	11	-0.663037	0.000209351
CC	GO:0099503	secretory vesicle	11	-0.663037	0.000209351
BP	GO:0006915	apoptotic process	36	-0.34048	0.000238364
BP	GO:0010033	response to organic substance	50	-0.288798	0.000238935
BP	GO:0043067	regulation of programmed cell death	29	-0.403712	0.000241823
BP	GO:0045595	regulation of cell differentiation	29	-0.403712	0.000241823
CC	GO:0120025	plasma membrane bounded cell projection	23	-0.448513	0.000268353
BP	GO:0006811	ion transport	33	-0.351414	0.000270976
BP	GO:0006810	transport	121	0.415448	0.000303173
BP	GO:0051234	establishment of localization	121	0.415448	0.000303173
BP	GO:0051241	negative regulation of multicellular organismal process	25	-0.415881	0.000319682
BP	GO:0016477	cell migration	33	-0.346473	0.000319682
BP	GO:0040011	locomotion	33	-0.346473	0.000319682
BP	GO:0048870	cell motility	33	-0.346473	0.000319682
BP	GO:0051674	localization of cell	33	-0.346473	0.000319682
BP	GO:0002521	leukocyte differentiation	42	-0.31046	0.000343936
CC	GO:0005575	cellular_component	345	0.414616	0.0004309
CC	GO:0110165	cellular anatomical entity	345	0.414616	0.0004309
BP	GO:0008150	biological_process	339	0.410377	0.0004309
BP	GO:0044267	cellular protein metabolic process	41	-0.312491	0.000467696
BP	GO:0031349	positive regulation of defense response	17	-0.503386	0.000480606
CC	GO:0005911	cell-cell junction	13	-0.592855	0.000488171
BP	GO:1902533	positive regulation of intracellular signal transduction	26	-0.407446	0.000507388
BP	GO:0045321	leukocyte activation	129	0.405411	0.000510847
BP	GO:0070887	cellular response to chemical stimulus	47	-0.276652	0.000517252
BP	GO:1903131	mononuclear cell differentiation	40	-0.304584	0.000539498
BP	GO:0048468	cell development	25	-0.4	0.00055379
BP	GO:0031347	regulation of defense response	21	-0.42927	0.000561511
BP	GO:0010629	negative regulation of gene expression	18	-0.461538	0.000642148
BP	GO:0002683	negative regulation of immune system process	26	-0.398618	0.000692098
BP	GO:0080134	regulation of response to stress	26	-0.398618	0.000692098
BP	GO:0002682	regulation of immune system process	132	0.405016	0.000692098
BP	GO:0001775	cell activation	131	0.398438	0.000692098
CC	GO:0098802	plasma membrane signaling receptor complex	23	-0.420066	0.000712401
BP	GO:0001819	positive regulation of cytokine production	24	-0.399083	0.000821315
BP	GO:0045058	T cell selection	14	-0.524664	0.000878425
BP	GO:0033077	T cell differentiation in thymus	11	-0.614699	0.000893548
BP	GO:0030098	lymphocyte differentiation	39	-0.299755	0.000901404
BP	GO:0023057	negative regulation of signaling	23	-0.411899	0.000913156
BP	GO:0010628	positive regulation of gene expression	32	-0.3298	0.0010042
BP	GO:0051093	negative regulation of developmental process	16	-0.490991	0.00105389
BP	GO:0050852	T cell receptor signaling pathway	14	-0.515695	0.00106722
BP	GO:0008283	cell population proliferation	46	-0.276865	0.00113422
BP	GO:0051049	regulation of transport	31	-0.348308	0.00121475
CC	GO:0005829	cytosol	36	-0.310718	0.00121475
MF	GO:0097159	organic cyclic compound binding	43	-0.276403	0.00122681
MF	GO:1901363	heterocyclic compound binding	43	-0.276403	0.00122681
BP	GO:0051641	cellular localization	31	-0.347343	0.00122759
BP	GO:0031325	positive regulation of cellular metabolic process	38	-0.310083	0.00130062
BP	GO:0006812	cation transport	28	-0.340174	0.00133534
CC	GO:0098588	bounding membrane of organelle	17	-0.465011	0.0014357
BP	GO:0007010	cytoskeleton organization	14	-0.5	0.0014753
BP	GO:0007166	cell surface receptor signaling pathway	149	0.381465	0.00147935
BP	GO:0010648	negative regulation of cell communication	22	-0.410959	0.00150972
BP	GO:0022008	neurogenesis	20	-0.402273	0.00153514
BP	GO:0009888	tissue development	22	-0.410171	0.00158624
CC	GO:0043235	receptor complex	29	-0.351267	0.00160521
BP	GO:0032101	regulation of response to external stimulus	31	-0.338307	0.00167321
BP	GO:0050870	positive regulation of T cell activation	19	-0.441282	0.00168962
BP	GO:1903039	positive regulation of leukocyte cell-cell adhesion	19	-0.441282	0.00168962
BP	GO:0010467	gene expression	138	0.382897	0.00171291
MF	GO:0005215	transporter activity	15	-0.510112	0.00178087
MF	GO:0022857	transmembrane transporter activity	15	-0.510112	0.00178087
BP	GO:0030030	cell projection organization	21	-0.396355	0.00185731
BP	GO:0120036	plasma membrane bounded cell projection organization	21	-0.396355	0.00185731
BP	GO:0033036	macromolecule localization	21	-0.394077	0.00192759
BP	GO:0006357	regulation of transcription by RNA polymerase II	24	-0.375582	0.00201235
BP	GO:0006366	transcription by RNA polymerase II	24	-0.375582	0.00201235
BP	GO:0048583	regulation of response to stimulus	139	0.380904	0.00201235
BP	GO:0001818	negative regulation of cytokine production	13	-0.527964	0.00206189
MF	GO:0043169	cation binding	36	-0.298183	0.00219545
BP	GO:0007399	nervous system development	27	-0.335128	0.00221001
BP	GO:0051128	regulation of cellular component organization	28	-0.322029	0.00224101
CC	GO:0012505	endomembrane system	42	-0.270698	0.00226566
BP	GO:0006793	phosphorus metabolic process	30	-0.325581	0.00226736
BP	GO:0055085	transmembrane transport	29	-0.340803	0.00240941
BP	GO:0050790	regulation of catalytic activity	36	-0.295437	0.00243162
BP	GO:0060429	epithelium development	12	-0.526786	0.00297675
CC	GO:0043230	extracellular organelle	55	0.437642	0.00319581
CC	GO:0065010	extracellular membrane-bounded organelle	55	0.437642	0.00319581
CC	GO:0070062	extracellular exosome	55	0.437642	0.00319581
CC	GO:1903561	extracellular vesicle	55	0.437642	0.00319581
BP	GO:0007267	cell-cell signaling	33	-0.290678	0.00332229
BP	GO:0043368	positive T cell selection	12	-0.522321	0.0035087
CC	GO:0012506	vesicle membrane	12	-0.521958	0.0035087
CC	GO:0030659	cytoplasmic vesicle membrane	12	-0.521958	0.0035087
BP	GO:0009968	negative regulation of signal transduction	19	-0.408163	0.00360274
CC	GO:0005856	cytoskeleton	14	-0.486547	0.00386781
MF	GO:0004252	serine-type endopeptidase activity	10	-0.577109	0.00388255
MF	GO:0008236	serine-type peptidase activity	10	-0.577109	0.00388255
MF	GO:0017171	serine hydrolase activity	10	-0.577109	0.00388255
BP	GO:0032103	positive regulation of response to external stimulus	24	-0.34952	0.00420187
MF	GO:0004175	endopeptidase activity	12	-0.517532	0.00421088
MF	GO:0008233	peptidase activity	12	-0.517532	0.00421088
BP	GO:0006796	phosphate-containing compound metabolic process	29	-0.324826	0.00469834
BP	GO:0045596	negative regulation of cell differentiation	13	-0.487696	0.00477348
BP	GO:0032270	positive regulation of cellular protein metabolic process	20	-0.395455	0.00537426
BP	GO:0051247	positive regulation of protein metabolic process	20	-0.395455	0.00537426
BP	GO:0071310	cellular response to organic substance	41	-0.255615	0.00541664
CC	GO:0043005	neuron projection	16	-0.441441	0.00547407
BP	GO:0048585	negative regulation of response to stimulus	29	-0.323162	0.00549373
BP	GO:0009893	positive regulation of metabolic process	57	-0.217897	0.005646
BP	GO:0045935	positive regulation of nucleobase-containing compound metabolic process	20	-0.387862	0.00565886
BP	GO:0048699	generation of neurons	18	-0.400452	0.00574264
BP	GO:0002831	regulation of response to biotic stimulus	11	-0.52784	0.00597458
BP	GO:0030001	metal ion transport	26	-0.334506	0.00627732
BP	GO:0022407	regulation of cell-cell adhesion	29	-0.318209	0.00643166
BP	GO:0006468	protein phosphorylation	19	-0.394558	0.0065157
BP	GO:0044248	cellular catabolic process	12	-0.5	0.0067404
BP	GO:0030029	actin filament-based process	12	-0.497768	0.0067404
BP	GO:0033043	regulation of organelle organization	12	-0.497768	0.0067404
BP	GO:0051129	negative regulation of cellular component organization	12	-0.497768	0.0067404
BP	GO:0046631	alpha-beta T cell activation	19	-0.39229	0.0067404
BP	GO:0048522	positive regulation of cellular process	145	0.35911	0.0067404
CC	GO:0045202	synapse	15	-0.440449	0.00695383
BP	GO:0051094	positive regulation of developmental process	18	-0.393665	0.00704721
BP	GO:0099536	synaptic signaling	15	-0.440449	0.00714629
BP	GO:0031324	negative regulation of cellular metabolic process	25	-0.334075	0.00814533
BP	GO:0071702	organic substance transport	18	-0.391403	0.00819171
BP	GO:0097435	supramolecular fiber organization	10	-0.533333	0.00917164
MF	GO:0098772	molecular function regulator activity	27	-0.317365	0.00928341
BP	GO:0030182	neuron differentiation	17	-0.399549	0.00936886
BP	GO:0007268	chemical synaptic transmission	14	-0.439462	0.00956073
BP	GO:0098916	anterograde trans-synaptic signaling	14	-0.439462	0.00956073
BP	GO:0099537	trans-synaptic signaling	14	-0.439462	0.00956073
BP	GO:0051179	localization	143	0.354593	0.00956073
MF	GO:0019899	enzyme binding	24	-0.333605	0.00966312
BP	GO:0045785	positive regulation of cell adhesion	22	-0.348431	0.00978027
CC	GO:0098590	plasma membrane region	15	-0.422472	0.00985404
BP	GO:0002833	positive regulation of response to biotic stimulus	10	-0.526667	0.0105772
BP	GO:0045088	regulation of innate immune response	10	-0.526667	0.0105772
BP	GO:0045089	positive regulation of innate immune response	10	-0.526667	0.0105772
BP	GO:0060548	negative regulation of cell death	17	-0.392777	0.0105772
BP	GO:1902105	regulation of leukocyte differentiation	17	-0.392777	0.0105772
BP	GO:1903706	regulation of hemopoiesis	17	-0.392777	0.0105772
CC	GO:0005794	Golgi apparatus	12	-0.474533	0.0106411
CC	GO:0031981	nuclear lumen	24	-0.331328	0.0107696
MF	GO:0042802	identical protein binding	43	-0.225982	0.0107847
BP	GO:0008104	protein localization	16	-0.404834	0.0110841
BP	GO:0030162	regulation of proteolysis	10	-0.524444	0.0113374
MF	GO:0005488	binding	273	0.341299	0.0113462
BP	GO:0031328	positive regulation of cellular biosynthetic process	23	-0.337414	0.011552
MF	GO:0043168	anion binding	16	-0.398649	0.0116639
BP	GO:0045580	regulation of T cell differentiation	15	-0.412778	0.0120328
BP	GO:0030036	actin cytoskeleton organization	11	-0.496659	0.0122096
BP	GO:0032268	regulation of cellular protein metabolic process	25	-0.322658	0.0123968
BP	GO:0051246	regulation of protein metabolic process	25	-0.322658	0.0123968
BP	GO:2000026	regulation of multicellular organismal development	26	-0.305734	0.0132978
BP	GO:0034220	ion transmembrane transport	24	-0.325862	0.0135456
MF	GO:0019900	kinase binding	15	-0.404494	0.0141179
BP	GO:0044092	negative regulation of molecular function	15	-0.404494	0.0141179
CC	GO:0005654	nucleoplasm	23	-0.327275	0.0141179
BP	GO:0009891	positive regulation of biosynthetic process	24	-0.323729	0.0141991
BP	GO:0043412	macromolecule modification	32	-0.280949	0.0141991
BP	GO:0000165	MAPK cascade	16	-0.391892	0.0141991
BP	GO:0045619	regulation of lymphocyte differentiation	16	-0.391892	0.0141991
MF	GO:0036094	small molecule binding	15	-0.397753	0.0155778
BP	GO:0051336	regulation of hydrolase activity	24	-0.319704	0.0158307
BP	GO:0051649	establishment of localization in cell	23	-0.323328	0.0158664
MF	GO:0030234	enzyme regulator activity	13	-0.43363	0.0162801
CC	GO:0031974	membrane-enclosed lumen	31	-0.277701	0.0166255
CC	GO:0043233	organelle lumen	31	-0.277701	0.0166255
CC	GO:0070013	intracellular organelle lumen	31	-0.277701	0.0166255
MF	GO:0015075	ion transmembrane transporter activity	10	-0.504444	0.0169315
MF	GO:0015318	inorganic molecular entity transmembrane transporter activity	10	-0.504444	0.0169315
BP	GO:0045893	positive regulation of transcription, DNA-templated	17	-0.368761	0.0169339
BP	GO:0051254	positive regulation of RNA metabolic process	17	-0.368761	0.0169339
BP	GO:1902680	positive regulation of RNA biosynthetic process	17	-0.368761	0.0169339
BP	GO:1903508	positive regulation of nucleic acid-templated transcription	17	-0.368761	0.0169339
BP	GO:0065008	regulation of biological quality	66	-0.183281	0.0169339
BP	GO:0010557	positive regulation of macromolecule biosynthetic process	23	-0.318166	0.0173006
BP	GO:0007186	G protein-coupled receptor signaling pathway	22	-0.328767	0.0175207
BP	GO:0009056	catabolic process	15	-0.392258	0.0177016
BP	GO:0031401	positive regulation of protein modification process	15	-0.391011	0.017905
BP	GO:0043066	negative regulation of apoptotic process	15	-0.391011	0.017905
BP	GO:0043069	negative regulation of programmed cell death	15	-0.391011	0.017905
BP	GO:0043408	regulation of MAPK cascade	15	-0.391011	0.017905
BP	GO:0014070	response to organic cyclic compound	10	-0.5	0.0179817
MF	GO:0019901	protein kinase binding	14	-0.403587	0.0179817
BP	GO:0008284	positive regulation of cell population proliferation	25	-0.30152	0.0180514
BP	GO:0007162	negative regulation of cell adhesion	15	-0.388764	0.0188911
BP	GO:0098655	cation transmembrane transport	22	-0.319635	0.0198289
MF	GO:0000166	nucleotide binding	14	-0.396861	0.0202093
MF	GO:0017076	purine nucleotide binding	14	-0.396861	0.0202093
MF	GO:0032553	ribonucleotide binding	14	-0.396861	0.0202093
MF	GO:0032555	purine ribonucleotide binding	14	-0.396861	0.0202093
MF	GO:0035639	purine ribonucleoside triphosphate binding	14	-0.396861	0.0202093
MF	GO:1901265	nucleoside phosphate binding	14	-0.396861	0.0202093
BP	GO:0016310	phosphorylation	21	-0.318907	0.020418
BP	GO:0098660	inorganic ion transmembrane transport	21	-0.318907	0.020418
BP	GO:0022409	positive regulation of cell-cell adhesion	20	-0.328737	0.020839
BP	GO:0048878	chemical homeostasis	30	-0.272932	0.0214132
BP	GO:0019722	calcium-mediated signaling	10	-0.484444	0.0222879
BP	GO:0019932	second-messenger-mediated signaling	10	-0.484444	0.0222879
BP	GO:0051172	negative regulation of nitrogen compound metabolic process	21	-0.316259	0.0222879
BP	GO:0006464	cellular protein modification process	30	-0.271249	0.0224152
BP	GO:0036211	protein modification process	30	-0.271249	0.0224152
BP	GO:0002705	positive regulation of leukocyte mediated immunity	11	-0.45657	0.0234565
BP	GO:0001932	regulation of protein phosphorylation	14	-0.390135	0.0235834
BP	GO:0009615	response to virus	14	-0.390135	0.0235834
BP	GO:0031344	regulation of cell projection organization	14	-0.390135	0.0235834
BP	GO:0120035	regulation of plasma membrane bounded cell projection organization	14	-0.390135	0.0235834
BP	GO:0006954	inflammatory response	33	-0.247535	0.0246671
BP	GO:0002695	negative regulation of leukocyte activation	14	-0.387892	0.0249502
BP	GO:0008285	negative regulation of cell population proliferation	14	-0.387892	0.0249502
BP	GO:0046632	alpha-beta T cell differentiation	14	-0.387892	0.0249502
BP	GO:0046903	secretion	14	-0.387892	0.0249502
BP	GO:0050727	regulation of inflammatory response	14	-0.387892	0.0249502
BP	GO:0050866	negative regulation of cell activation	14	-0.387892	0.0249502
BP	GO:1901575	organic substance catabolic process	14	-0.387892	0.0249502
BP	GO:0009653	anatomical structure morphogenesis	28	-0.274817	0.025547
BP	GO:0002263	cell activation involved in immune response	20	-0.318182	0.0269429
BP	GO:0002366	leukocyte activation involved in immune response	20	-0.318182	0.0269429
BP	GO:0051050	positive regulation of transport	20	-0.318182	0.0269429
BP	GO:0098662	inorganic cation transmembrane transport	20	-0.318182	0.0269429
BP	GO:0009887	animal organ morphogenesis	11	-0.444939	0.0275017
BP	GO:0042102	positive regulation of T cell proliferation	10	-0.456479	0.0334538
BP	GO:0002708	positive regulation of lymphocyte mediated immunity	10	-0.455556	0.0340664
MF	GO:0003690	double-stranded DNA binding	17	-0.338503	0.0343504
BP	GO:0044093	positive regulation of molecular function	28	-0.261895	0.0343504
BP	GO:0002703	regulation of leukocyte mediated immunity	13	-0.391499	0.0352172
BP	GO:0001934	positive regulation of protein phosphorylation	13	-0.389262	0.0358531
BP	GO:0043410	positive regulation of MAPK cascade	13	-0.389262	0.0358531
BP	GO:0045597	positive regulation of cell differentiation	13	-0.389262	0.0358531
BP	GO:0030334	regulation of cell migration	20	-0.309009	0.0358531
BP	GO:0040012	regulation of locomotion	20	-0.309009	0.0358531
BP	GO:0051270	regulation of cellular component movement	20	-0.309009	0.0358531
BP	GO:2000145	regulation of cell motility	20	-0.309009	0.0358531
BP	GO:0042098	T cell proliferation	13	-0.387025	0.0375494
BP	GO:0042129	regulation of T cell proliferation	13	-0.387025	0.0375494
BP	GO:0006935	chemotaxis	22	-0.2904	0.0382954
BP	GO:0042330	taxis	22	-0.2904	0.0382954
BP	GO:0048518	positive regulation of biological process	163	0.320442	0.0411362
BP	GO:0006259	DNA metabolic process	10	-0.444444	0.0411456
BP	GO:0007049	cell cycle	10	-0.444444	0.0411456
BP	GO:0050801	ion homeostasis	27	-0.257738	0.0418104
BP	GO:0098771	inorganic ion homeostasis	27	-0.257738	0.0418104
BP	GO:0002697	regulation of immune effector process	21	-0.289113	0.044731
BP	GO:0010942	positive regulation of cell death	12	-0.395089	0.0449982
MF	GO:0016740	transferase activity	12	-0.395089	0.0449982
BP	GO:0031175	neuron projection development	12	-0.395089	0.0449982
BP	GO:0043068	positive regulation of programmed cell death	12	-0.395089	0.0449982
BP	GO:0048666	neuron development	12	-0.395089	0.0449982
BP	GO:0071705	nitrogen compound transport	12	-0.395089	0.0449982
BP	GO:0006816	calcium ion transport	18	-0.316742	0.0449982
MF	GO:0005524	ATP binding	11	-0.418642	0.0464749
MF	GO:0030554	adenyl nucleotide binding	11	-0.418642	0.0464749
MF	GO:0032559	adenyl ribonucleotide binding	11	-0.418642	0.0464749
MF	GO:0140110	transcription regulator activity	16	-0.329579	0.0468434
BP	GO:0032946	positive regulation of mononuclear cell proliferation	12	-0.388393	0.0491905
BP	GO:0033554	cellular response to stress	12	-0.388393	0.0491905
BP	GO:0045859	regulation of protein kinase activity	12	-0.388393	0.0491905
BP	GO:0050671	positive regulation of lymphocyte proliferation	12	-0.388393	0.0491905
BP	GO:0070665	positive regulation of leukocyte proliferation	12	-0.388393	0.0491905
