# Supplementary material for: CD8+ T cells in Hashimoto’s thyroiditis-associated papillary thyroid carcinoma
Source: Eur Thyroid J. 2026 Jun 9;15(3):ETJ250365. doi: 10.1530/ETJ-25-0365 (PMC13261502; doi:10.1530/ETJ-25-0365)
Supplement: Supplementary file 9 [file supplementary_table_6.xlsx]

## Sheet: gsea_KEGG_output
ID	Description	setSize	p.adjust
hsa04514	Cell adhesion molecules	13	0.000699179
hsa04660	T cell receptor signaling pathway	14	0.00152603
hsa04659	Th17 cell differentiation	10	0.0100741
